# Supplementary material for: OX2R-selective orexin agonism is sufficient to ameliorate cataplexy and sleep/wake fragmentation without inducing drug-seeking behavior in mouse model of narcolepsy
Source: PLoS One. 2022 Jul 22;17(7):e0271901. doi: 10.1371/journal.pone.0271901 (PMC9307173; doi:10.1371/journal.pone.0271901)
Supplement: S1 Data — (XLSX) [file pone.0271901.s003.xlsx]

## Sheet: Fig1A
Ca assay
% of OXA MAX
Fig1A(left)
CHO-hOX1R
log ,(M)	OXA								AL-OXB
	#1	#2	#3	#4	#5	#6	#7	#8	#1	#2	#3	#4	#5	#6	#7	#8
-11.5229	5.84882	8.00365	4.13375	4.70544	3.40977	2.97678	3.35565	3.35565
-11	7.12412	6.72834	5.67291	4.26568	3.73451	3.35565	3.51802	3.13915
-10.5229	5.45303	6.02472	4.08978	2.99037	3.2474	3.62626	2.70617	3.40977
-10	18.7338	8.97112	9.67474	6.64039	4.76285	3.51802	3.62626	4.00513	3.2812	3.32807	3.51557	3.89057	4.74402	4.21098	3.73125	4.95723
-9.52288	41.0297	23.923	20.0091	15.3916	13.6391	13.152	13.0978	11.4741	3.56244	3.79682	6.09366	6.14053	3.35812	3.89116	3.73125	3.35812
-9	110.116	96.5275	84.522	70.5816	78.1541	75.0691	76.9634	74.582	4.31243	4.96867	6.23428	4.5468	2.87839	3.30482	3.51803	3.25152
-8.52288	118.252	102.508	95.0323	88.4798	94.4452	91.3602	91.8473	91.6308	2.85933	2.48434	3.18745	2.9062	4.15768	4.79732	5.65017	4.63741
-8	107.478	101.189	91.954	86.6329	88.5458	82.7546	85.4066	88.3834	6.09366	4.7343	5.24992	8.99986	3.67794	3.89116	4.21098	6.44973
-7.52288	97.0112	94.9443	82.631	93.1413	97.0973	103.592	96.4478	108.626	27.7027	22.9684	28.2652	42.0931	23.5069	25.9588	23.7734	27.5046
-7	95.7799	88.6558	88.7437	81.1798	95.0406	91.6849	91.4684	90.2777	70.6395	59.8585	68.0615	100.874	73.9853	69.721	73.5056	71.9598
-6.52288									84.4675	78.8425	80.7175	100.452	90.2429	81.3412	83.2068	85.1257
-6									87.7487	82.7331	79.78	106.405	114.016	91.5755	96.7459	100.957
-5.52288									89.7643	86.8112	83.3893	125.342	92.7482	85.1791	82.7271	90.1363
-5
Fig1A(right)
CHO-hOX2R
log ,(M)	OXA								AL-OXB
	#1	#2	#3	#4	#5	#6	#7	#8	#1	#2	#3	#4	#5	#6	#7	#8
-11.5229	4.77693	2.52896	2.84508	3.12608	3.81995	3.78915	2.64932	3.41947	2.91072	3.23019	3.72714	4.82754	3.21375	3.14538	3.14538	5.05995
-11	4.42568	3.65294	2.56408	3.79344	3.11142	2.34126	3.20383	2.00239	2.59125	2.37827	2.59125	3.26569	2.59835	1.98295	2.29065	2.42741
-10.5229	5.0228	3.40707	3.05583	2.88021	3.85076	2.92658	2.37207	2.5569	9.54858	7.70276	10.6135	8.80316	4.58131	4.0001	3.58983	8.13695
-10	54.6888	51.4222	42.4303	46.9614	11.4291	7.36265	6.96218	7.1162	70.8157	67.7985	64.6038	73.478	56.7877	56.7877	63.9332	62.9417
-9.52288	75.3419	78.3275	67.0526	69.6518	32.6853	28.1568	21.3794	18.4837	89.132	95.0599	93.2141	90.0904	82.2584	76.0702	74.224	92.1048
-9	113.628	110.818	104.882	105.549	103.971	91.7713	87.0272	85.3328	105.851	111.317	116.074	95.9828	107.797	96.2758	97.0964	107.866
-8.52288	113.979	110.642	101.755	102.95	106.743	103.786	97.6553	99.3496	107.093	102.94	96.1248	90.5873	106.567	95.8656	93.5749	100.481
-8	102.247	97.2596	94.9765	96.4518	103.94	94.8211	85.2404	93.0344	91.4037	86.9667	96.2313	82.5651	90.9082	88.4808	81.0276	93.0621
-7.52288	94.4848	91.8856	94.4145	102.317	89.5533	94.9136	94.5131	101.29	85.7953	76.4952	77.4891	79.5834	105.849	94.3954	89.1304	87.5235
-7	73.8316	81.2429	82.5776	82.6127	80.9892	86.6267	90.1386	88.6291	69.7863	68.8279	57.4335	67.0176	81.7114	78.7369	67.7281	70.053
-6.52288
-6
-5.52288
-5

## Sheet: Fig1C
% of c-fod positive neuron
Fig1C(left)
LC
Vehicle						OXA						OXB
	investigator#1	investigator#2	investigator#3	AV			investigator#1	investigator#2	investigator#3	AV			investigator#1	investigator#2	investigator#3	AV
Vehicle05	7.14286	23.0769	6.06061	12.0935	22.346	OXA09	92.1053	94.5946	91.4634	92.7211	87.5391	OXB08	38.4615	62.2642	68.6047	56.4434	62.1565
Vehicle05	26.4706	64.2857	34.2857	41.6807		OXA09	86.2069	95.6522	95.1456	92.3349		OXB08	56.7568	67.8571	84.8837	69.8325
Vehicle05	14.8148	44.186	14.6341	24.545		OXA09	67.6471	86.6667	75	76.4379		OXB08	27.2727	68.75	83.6066	59.8764
Vehicle05	6.77966	39.5833	13.8889	20.084		OXA09	86.0465	96.4602	91.7431	91.4166		OXB08	73.6842	85.9155	92.8571	84.1523
Vehicle05	14.2857	25.9259	13.7931	18.0016		OXA09	81.7073	92.6829	88.6792	87.6898		OXB08	29.6296	57.1429	76.6667	54.4797
Vehicle05	4.93827	42.1053	5.97015	17.6712		OXA09	76.6667	86.5385	90.6977	84.6343		OXB08	26.087	46.1538	72.2222	48.1543
Vehicle01	14.8148	57.8947	42.1053	38.2716	46.6734	OXA12	41.3043	78.125	68.4211	62.6168	60.074	OXB07	49.0566	53.3333	49.0196	50.4698	24.8938
Vehicle01	26.0274	72.549	49.0196	49.1987		OXA12	35.8209	82.9268	53.8462	57.5313		OXB07	44.6809	27.027	13.6364	28.4481
Vehicle01	30.7692	68.9655	51.1111	50.282		OXA06	7.59494	46.6667	13.8889	22.7168	47.9265	OXB07	15.3846	17.8571	8.69565	13.9791
Vehicle01	32.1429	70	44.6809	48.9412		OXA06	50	76.9231	65.3846	64.1026		OXB07	16.129	4	8	9.37634
Vehicle04	24.4444	47.7273	14.7059	28.9592	33.5723	OXA06	28.5714	65.625	40	44.7321		OXB07	19.4444	18.5185	12.1212	16.6947
Vehicle04	39.6226	59.0909	36.9565	45.2234		OXA06	53.5714	75.6098	51.2821	60.1544		OXB07	33.7662	32.8571	24.5614	30.3949
Vehicle04	23.8095	55.5556	14.6341	31.3331		OXA11	62.1359	82.1053	71.4286	71.8899	76.8729	OXB10	64.7059	33.3333	43.5897	47.2097	32.2912
Vehicle04	26.087	44.4444	15.7895	28.7736		OXA11	66.3366	91	91.25	82.8622		OXB10	45.7627	21.9512	30.3371	32.6837
Vehicle14	36.3636	66.6667	47.7612	50.2638	41.368	OXA11	38	69.6203	66.2162	57.9455		OXB10	33.3333	12.5	12.5	19.4444
Vehicle14	24.1071	45.8824	38.1443	36.0446		OXA11	71.6981	90.625	91.358	84.5604		OXB10	44	14.8649	9.09091	22.6519
Vehicle14	26.087	58.0645	45.8333	43.3283		OXA11	73.9726	92.9825	91.1765	86.0438		OXB10	50	18.1818	27.6596	31.9471
Vehicle14	19	38.0952	36.6197	31.2383		OXA11	63.8554	80.2817	84.7458	76.2943		OXB10	47.9167	38.1818	33.3333	39.8106
Vehicle14	41.3793	52.2727	50	47.884		OXA11	64.3564	85.0746	86.1111	78.5141		OXB13	3.84615	8.47458	2.98507	5.10193	3.24549
Vehicle14	28.125	46.1538	44.0678	39.4489		OXA02'	64.9351	80.3571	68	71.0974	66.9085	OXB13	1.90476	5.33333	1.96078	3.06629
Vehicle2	44.186	61.8421	50.4587	52.1623	39.8625	OXA02'	63.2184	65.7534	63.6364	64.2027		OXB13	1.03093	9.30233	4.16667	4.83331
Vehicle2	31.4516	61.2245	49.4949	47.3904		OXA02'	81.5789	86.6667	85.4167	84.5541		OXB13	0	5.19481	2.88462	2.69314
Vehicle2	33.8983	59	56.4706	49.7896		OXA02'	60.9375	60.8696	39.2857	53.6976		OXB13	0	2	1.66667	1.22222
Vehicle2	25.2427	56.7568	44.086	42.0285		OXA02'	80.6452	70	53.8462	68.1638		OXB13	1.78571	5.88235	0	2.55602
Vehicle2	9.67742	26.9231	18.5185	18.373		OXA02'	63.3803	59.375	56.4516	59.7356		OXB06'	16.6667	29.6875	37.3333	27.8958	24.4846
Vehicle2	15.0685	35.2941	37.931	29.4312								OXB06'	11.1111	5.88235	10.9589	9.31746
												OXB06'	20	28.5714	26.9231	25.1648
												OXB06'	13.5593	24	22.7273	20.0955
												OXB06'	18.018	35.7143	47.2727	33.6683
												OXB06'	19.2	29.8969	43.2	30.7656
Fig1C(right)
TMN
Vehicle						OXA						OXB
	investigator#1	investigator#2	investigator#3	AV			investigator#1	investigator#2	investigator#3	AV			investigator#1	investigator#2	investigator#3	AV
Vehicle14	42.8571	73.6842	57.8947	58.1454	54.7825	OXA11	85.7143	86.6667	100	90.7937	84.4876	OXB13	94.1176	82.6087	81.8182	86.1815	78.8093
Vehicle14	46.4286	83.871	75	68.4332		OXA11	82.7586	82.8571	93.1034	86.2397		OXB13	76.6667	71.0526	91.1765	79.6319
Vehicle14	17.3913	44.4444	86.9565	49.5974		OXA11	76.3158	73.8095	84.0909	78.0721		OXB13	70.5882	65.2174	72	69.2685
Vehicle14	37.5	64.7059	76.4706	59.5588		OXA11	78.125	87.8788	87.0968	84.3669		OXB13	47.3684	64.2857	66.6667	59.4403
Vehicle14	28.5714	63.8889	65.1163	52.5255		OXA11	77.5	86.9565	86.6667	83.7077		OXB13	100	75	80	85
Vehicle14	14.5833	51.0638	59.6154	41.7542		OXA11	71.4286	87.5	92.3077	83.7454		OXB13	80	100	100	93.3333
Vehicle14	28.5714	63.6364	68.1818	53.4632		OXA02#	72.7273	72.7273	64	69.8182	71.7672	OXB06#	66.6667	55.1724	48.3871	56.7421	63.446
Vehicle03#	0	5.55556	0	1.85185	1.92326	OXA02#	76	75.7576	62.8571	71.5382		OXB06#	59.2593	62.8571	58.3333	60.1499
Vehicle03#	0	13.0435	4	5.68116		OXA02#	71.4286	72	84	75.8095		OXB06#	66.6667	63.1579	59.0909	62.9718
Vehicle03#	0	3.44828	8.57143	4.00657		OXA02#	79.3103	82.3529	78.125	79.9294		OXB06#	62.7907	64.2857	72.7273	66.6012
Vehicle03#	0	0	0	0		OXA02#	67.2727	69.3548	70.2703	68.9659		OXB06#	59.2593	65.5172	65.7895	63.522
Vehicle03#	0	0	0	0		OXA02#	60.6061	71.7949	61.2245	64.5418		OXB06#	69.697	58.6957	83.6735	70.6887
Vehicle03#	0	0	0	0		OXA05#	84.375	93.9394	82.3529	86.8891	84.1614	OXB07	41.1765	43.75	24	36.3088	51.6862
Vehicle01	50	50	60	53.3333	56.0558	OXA05#	85.7143	76.9231	72.4138	78.3504		OXB07	76.1905	60.7143	64.2857	67.0635
Vehicle01	57.1429	55.5556	63.6364	58.7783		OXA05#	86.3636	91.6667	78.5714	85.5339		OXB10#	88.8889	82.3529	92	87.7473	86.9224
Vehicle08#	0	4	8.69565	4.23188	9.46927	OXA05#	97.0588	97.0588	89.4737	94.5304		OXB10#	95.6522	92.3077	96	94.6533
Vehicle08#	16.6667	22.7273	30	23.1313		OXA05#	84.6154	82.3529	61.9048	76.291		OXB10#	84.4444	85.1064	93.617	87.7226
Vehicle08#	4.54545	4.54545	19.3548	9.48192		OXA05#	78.9474	87.5	83.6735	83.3736		OXB10#	94.4444	84.2105	90	89.5517
Vehicle08#	5.71429	5.26316	10.5263	7.16792		OXA07#	81.25	80	64	75.0833	80.6965	OXB10#	77.1429	68.1818	79.4872	74.9373
Vehicle08#	0	10	0	3.33333		OXA07#	78.7879	80.6452	85.7143	81.7158
Vehicle09#	0	0	0	0	0	OXA07#	79.1667	71.4286	88.4615	79.6856
Vehicle09#	0	0	0	0		OXA07#	76.1905	77.2727	95.6522	83.0385
						OXA07#	76.9231	85.3659	84.375	82.2213
						OXA07#	76.4706	83.3333	87.5	82.4346
						OXA11#	77.4194	73.5294	78.9474	76.632	75.8205
						OXA11#	80	83.3333	100	87.7778
						OXA11#	53.8462	45.4545	80	59.7669
						OXA11#	52.9412	59.375	82.1429	64.8197
						OXA11#	84	96.1538	90.1639	90.1059

## Sheet: Fig2C
Fig 2C (left)
number of cataplexy-like spisode
	vehicle	OXA 3nmol	AL-OXB 3nmol	AL-OXB 1nmol
OXKO1	6	2	1	7
OXKO2	12	1	7	2
OXKO3	5	0	0	1
OXKO4	1	1	0	3
OXKO5	7	0	0	1
OXKO6	9	4	0	10
N	6	6	6	6
MEAN	6.66667	1.33333	1.33333	4
SD	3.7238	1.50555	2.80476	3.68782
SEM	1.52023	0.614636	1.14504	1.50555
Fig 2C (right)
latency to the first cataplexy-like episode after the Injection (min)
	vehicle	OXA 3nmol	AL-OXB 3nmol	AL-OXB 1nmol
OXKO1	105	165	129	66
OXKO2	72	179	123	110
OXKO3	105	185	233	173
OXKO4	108	157	325	164
OXKO5	56	311	292	63
OXKO6	82	131	244	78
N	6	6	6	6
MEAN	88	188	224.333	109
SD	21.4196	63.1791	83.104	49.0877
SEM	8.74452	25.7928	33.927	20.04

## Sheet: Fig2F&S1Fig
Fig 2F (left) & S1A Fig
Total WAKE time (min/h)
Time after ICV administration (h)	Vehicle						OXA 3nmol						AL-OXB 3nmol
	OXKO7	OXKO8	OXKO9	OXKO10	OXKO11	OXKO12	OXKO7	OXKO8	OXKO9	OXKO10	OXKO11	OXKO12	OXKO7	OXKO8	OXKO9	OXKO10	OXKO11	OXKO12
1	57.6667	26.6667	34.6667	43.6667	44	54.6667	60	60	60	60	60	60	60	60	60	60	60	60
2	37.6667	30	19	10.6667	35.6667	30.6667	58.3333	60	60	60	43.3333	58.3333	60	51	60	57	44	48.6667
3	17	32	12.6667	27.3333	26.6667	24.6667	7.33333	31.3333	29.6667	45.6667	14	52.6667	37.3333	7.33333	48.6667	38.6667	15.6667	16.3333
4	25.6667	9.66667	25.3333	25.3333	25.6667	18	19.3333	29.6667	24.6667	12.6667	14	29.3333	17	10	41.3333	20.6667	8.66667	17
5	10.3333	40.6667	10.6667	22	22	6.33333	13	24.3333	11.3333	18.3333	12.6667	13	14.3333	17.3333	27.3333	16.3333	14.3333	9.66667
6	6	45.6667	10.3333	8.66667	18.3333	4	13	20.3333	7.66667	17.3333	7.33333	7	5.33333	13.6667	14.3333	16.6667	8.66667	9
7	11.6667	36.3333	16	9.66667	22	7.33333	14.3333	8	11.6667	26	10.3333	13.3333	19.6667	12.6667	20.3333	18.6667	13.3333	20
8	6.66667	28.3333	25	14.6667	18	12	11.6667	38.6667	20.6667	20.6667	14.6667	18	13.6667	16.6667	13.3333	20	13.6667	10.3333
9	27	22	18	13.3333	32	11.6667	18.6667	17	19.3333	32	13.6667	13.3333	19	7.33333	19	16.6667	15.6667	13
10	1.33333	10	11	12.6667	34	14.3333	4	23	30	21	20.3333	24.3333	32.6667	14	27.3333	23	12.3333	25
11	15.6667	27.6667	35.6667	35.6667	27.6667	19	12.6667	22.3333	23.6667	22.6667	17.6667	16	3.33333	22.6667	10	15.3333	25	10.6667
12	29	52.6667	36.3333	16	50.6667	24.6667	18.3333	18.3333	43.3333	26.6667	13.3333	37.3333	22.3333	9.33333	24.6667	32.6667	15.3333	24
Fig 2F (right) & S1B Fig
Wake episode duration (min/h)
Time after ICV administration (h)	Vehicle						OXA 3nmol						AL-OXB 3nmol
	OXKO7	OXKO8	OXKO9	OXKO10	OXKO11	OXKO12	OXKO7	OXKO8	OXKO9	OXKO10	OXKO11	OXKO12	OXKO7	OXKO8	OXKO9	OXKO10	OXKO11	OXKO12
1	14.4167	2.05128	3.46667	2.42593	6.28571	9.11111	60	60	60	60	60	60	60	60	60	60	60	60
2	4.18519	3	1.72727	0.666667	3.56667	2.04444	11.6667	60	60	60	6.19048	14.5833	60	7.28571	60	28.5	7.33333	6.95238
3	1.88889	3.2	0.745098	1.18841	2.42424	1.12121	0.733333	1.42424	1.48333	2.28333	1.4	6.58333	6.22222	0.916667	5.40741	2.7619	1.11905	1.36111
4	1.5098	1.61111	1.4902	1.15152	2.56667	1	1.38095	2.47222	1.54167	0.791667	1.07692	1.95556	1.21429	1.11111	5.90476	1.37778	0.787879	1.54545
5	1.47619	2.71111	0.820513	1.04762	2.2	0.703704	1.625	1.15873	1.61905	1.22222	0.974359	0.866667	1.59259	1.01961	2.10256	1.16667	0.796296	0.644444
6	1	3.80556	1.03333	0.722222	1.66667	0.8	0.8125	1.69444	1.27778	1.01961	0.916667	0.7	1.33333	0.719298	1.79167	1.11111	0.866667	0.9
7	1.2963	2.79487	3.2	1.61111	2	1.04762	0.754386	0.888889	1.16667	1.625	2.06667	1.33333	3.93333	0.844444	1.69444	1.4359	1.90476	1
8	1.11111	3.54167	1.78571	1.83333	2.25	0.8	1.2963	6.44444	2.95238	1.08772	2.93333	2.57143	1.95238	0.925926	1.11111	2.22222	1.24242	1.29167
9	4.5	2.2	2	0.833333	2.90909	1.16667	1.4359	1.54545	1.75758	1.88235	1.70833	1.66667	3.8	1.04762	1.11765	1.66667	1.20513	2.16667
10	0.333333	1.25	1.1	1.58333	3.09091	1.59259	1.33333	1.91667	3.75	1.90909	1.84848	2.21212	2.72222	0.933333	2.10256	1.64286	0.72549	5
11	1.74074	3.95238	8.91667	3.24242	5.53333	2.375	3.16667	3.19048	2.95833	2.83333	2.20833	2.28571	0.833333	1.33333	0.909091	1.7037	1.66667	1.06667
12	2.63636	10.5333	3.30303	1.6	7.2381	1.54167	2.29167	2.61905	3.93939	1.66667	1.33333	2.87179	1.86111	1.03704	1.23333	1.81481	1.39394	1.84615
S1C Fig
Total NREM sleep time (min/h)
Time after ICV administration (h)	Vehicle						OXA 3nmol						AL-OXB 3nmol
	OXKO7	OXKO8	OXKO9	OXKO10	OXKO11	OXKO12	OXKO7	OXKO8	OXKO9	OXKO10	OXKO11	OXKO12	OXKO7	OXKO8	OXKO9	OXKO10	OXKO11	OXKO12
1	2.33333	33.3333	23	16.3333	16	5.33333	0	0	0	0	0	0	0	0	0	0	0	0
2	22.3333	26.6667	39.6667	48.3333	23.3333	29.3333	1.66667	0	0	0	16.6667	1.66667	0	9	0	3	16	11.3333
3	42.6667	23.6667	47.3333	32.6667	30	35.3333	52.6667	28.6667	30.3333	14	46	7.33333	22.6667	52.6667	11	21.3333	44.3333	43.6667
4	34.3333	46.3333	34.3333	34	29.3333	42	40.6667	30.3333	35.3333	47	45.3333	30.3333	43	50	18.3333	38.3333	51.3333	43
5	48.6667	14.6667	48	36.3333	37	53.6667	47	35.3333	48	41.3333	47.3333	46.6667	42.6667	42.6667	32.6667	41.3333	45.6667	50.3333
6	53.3333	8.66667	49.6667	48.6667	36.6667	56	47	37.6667	51.6667	40.3333	51	51	49.6667	46.3333	45.6667	34	51.3333	51
7	45.3333	21.3333	39.3333	45.3333	35	52.6667	45.6667	48	47.6667	31	45.6667	44	35.6667	46.3333	39.6667	34.6667	46.6667	37.6667
8	50	29.6667	34.3333	42.6667	37	46.3333	48.3333	18.3333	38.3333	35	40.3333	37.3333	41.6667	41.3333	46.6667	32	46.3333	45.6667
9	29.6667	31.6667	41	38.3333	26	44.6667	40	39	37.6667	26.3333	41	42	35.3333	49	40.3333	37	44.3333	40.6667
10	52.6667	48.3333	45.6667	39	20	42.6667	49.3333	33.6667	29	34	37.3333	31.3333	24	42.6667	31.3333	30	46.3333	33
11	39.3333	28.6667	22.6667	22.6667	30.6667	37.6667	43.6667	32.3333	35.6667	30.3333	39	40.3333	53	34.6667	49	41	32.6667	48
12	28.3333	1.66667	22	38.3333	7.33333	30.3333	39	36.6667	16.3333	31	44	21.6667	33	47	32.6667	23.3333	40	32
S1D Fig
Total REM sleep time (min/h)
Time after ICV administration (h)	Vehicle						OXA 3nmol						AL-OXB 3nmol
	OXKO7	OXKO8	OXKO9	OXKO10	OXKO11	OXKO12	OXKO7	OXKO8	OXKO9	OXKO10	OXKO11	OXKO12	OXKO7	OXKO8	OXKO9	OXKO10	OXKO11	OXKO12
1	0	0	2.33333	0	0	0	0	0	0	0	0	0	0	0	0	0	0	0
2	0	3.33333	1.33333	1	1	0	0	0	0	0	0	0	0	0	0	0	0	0
3	0.333333	4.33333	0	0	3.33333	0	0	0	0	0.333333	0	0	0	0	0.333333	0	0	0
4	0	4	0.333333	0.666667	5	0	0	0	0	0.333333	0.666667	0.333333	0	0	0.333333	1	0	0
5	1	4.66667	1.33333	1.66667	1	0	0	0.333333	0.666667	0.333333	0	0.333333	3	0	0	2.33333	0	0
6	0.666667	5.66667	0	2.66667	5	0	0	2	0.666667	2.33333	1.66667	2	5	0	0	9.33333	0	0
7	3	2.33333	4.66667	5	3	0	0	4	0.666667	3	4	2.66667	4.66667	1	0	6.66667	0	2.33333
8	3.33333	2	0.666667	2.66667	5	1.66667	0	3	1	4.33333	5	4.66667	4.66667	2	0	8	0	4
9	3.33333	6.33333	1	8.33333	2	3.66667	1.33333	4	3	1.66667	5.33333	4.66667	5.66667	3.66667	0.666667	6.33333	0	6.33333
10	6	1.66667	3.33333	8.33333	6	3	6.66667	3.33333	1	5	2.33333	4.33333	3.33333	3.33333	1.33333	7	1.33333	2
11	5	3.66667	1.66667	1.66667	1.66667	3.33333	3.66667	5.33333	0.666667	7	3.33333	3.66667	3.66667	2.66667	1	3.66667	2.33333	1.33333
12	2.66667	5.66667	1.66667	5.66667	2	5	2.66667	5	0.333333	2.33333	2.66667	1	4.66667	3.66667	2.66667	4	4.66667	4
S1E Fig
Total WAKE time (min/h)		4-s epoch
Time after ICV administration (h)	Vehicle						OXA 3nmol						AL-OXB 3nmol
	OXKO7	OXKO8	OXKO9	OXKO10	OXKO11	OXKO12	OXKO7	OXKO8	OXKO9	OXKO10	OXKO11	OXKO12	OXKO7	OXKO8	OXKO9	OXKO10	OXKO11	OXKO12
1	56.4667	28.1333	34.7333	30.9333	21.8	38.8667	60	60	60	60	60	60	60	60	60	60	60	60
2	35.4	31.2667	22	7.73333	29.0667	22.1333	58.1333	60	56.9333	60	43.1333	59.4667	60	49.4667	59.8	56.2667	43.1333	50.2
3	13.7333	30.1333	11.7333	11.9333	20.7333	8.73333	6.73333	25.8	20	40.8	12.0667	53.8	37.6667	7.8	45.4667	32.8	9.4	15.2667
S1F Fig
WAKE episode duration (min/h)		4-s epoch
Time after ICV administration (h)	Vehicle						OXA 3nmol						AL-OXB 3nmol
	OXKO7	OXKO8	OXKO9	OXKO10	OXKO11	OXKO12	OXKO7	OXKO8	OXKO9	OXKO10	OXKO11	OXKO12	OXKO7	OXKO8	OXKO9	OXKO10	OXKO11	OXKO12
1	7.05833	0.879167	1.65397	1.06667	0.703226	1.49487	60	60	60	60	60	60	60	60	60	60	60	60
2	17.7	1.04222	0.916667	0.266667	1.07654	1.00606	7.26667	60	6.32593	60	4.79259	19.8222	60	5.4963	29.9	18.7556	7.18889	7.17143
3	0.653968	1.88333	0.391111	0.298333	1.21961	0.436667	0.306061	0.781818	0.714286	1.7	0.804444	4.48333	3.76667	0.325	2.06667	0.937143	0.552941	0.565432

## Sheet: Fig3
Fig 3
Number of transition for 3h after ICV administration
	Vehicle										OXA 3nmol										AL-OXB 3nmol
	OXKO7	OXKO8	OXKO9	OXKO10	OXKO11	OXKO12	N	average	SD	SEM	OXKO7	OXKO8	OXKO9	OXKO10	OXKO11	OXKO12	N	average	SD	SEM	OXKO7	OXKO8	OXKO9	OXKO10	OXKO11	OXKO12	N	average	SD	SEM
W→N	20	31	37	57	27	42	6	35.6667	12.9563	5.2894	15	22	19	19	16	10	6	16.8333	4.16733	1.70131	5	15	9	15	19	17	6	13.3333	5.27889	2.1551
N→W	18	29	36	56	25	41	6	34.1667	13.4077	5.47367	14	21	19	19	16	10	6	16.5	4.03733	1.64823	5	14	8	14	18	17	6	12.6667	5.1251	2.09231
W→R	0	0	0	0	0	0	6	0	0	0	0	0	0	0	0	0	6	0	0	0	0	0	0	0	0	0	6	0	0	0
R→W	1	2	0	0	1	0	6	0.666667	0.816497	0.333333	0	0	0	0	0	0	6	0	0	0	0	0	0	0	0	0	6	0	0	0
N→R	1	6	3	3	3	0	6	2.66667	2.06559	0.843274	0	0	0	1	0	0	6	0.166667	0.408248	0.166667	0	0	1	0	0	0	6	0.166667	0.408248	0.166667
R→N	0	4	3	3	2	0	6	2	1.67332	0.68313	0	0	0	1	0	0	6	0.166667	0.408248	0.166667	0	0	1	0	0	0	6	0.166667	0.408248	0.166667
※W:WAKE, NR:NREM sleep, R:REM sleep

## Sheet: Fig4B,C
Fig4B, C
Total WAKE time(min)
				Vehicle			OXA			AL=OXB
				OXKO1	OXKO2	OXKO3	OXKO4	OXKO5	OXKO6	OXKO7	OXKO8	OXKO9
	before ICV	dark	ZT12	55.3333	51.333	54.333	51.3333	49	49.333	54.333	43.667	54
			ZT13	54.3333	43.667	50.667	46	51	50.667	43	50.667	41.333
			ZT14	55	45.333	53	45	45.667	48.333	53.333	45.667	43.333
			ZT15	49	40.667	53.667	49.6667	47.333	45.667	41.667	39.333	47.667
			ZT16	53.3333	36.667	53.333	50	47	36	44.667	50	30.667
			ZT17	52.6667	37	52.667	48.6667	54.667	37.333	42.667	42.667	36.667
			ZT18	51.6667	37.333	53	40.6667	54	31.333	51	51.333	42.333
			ZT19	54.6667	26.667	53	43.3333	48.667	22.333	30.333	37	38.333
			ZT20	51.3333	28.667	49.667	45	48	15	15.333	39.333	35.667
			ZT21	54.3333	36.333	43.667	39.6667	48.667	33	19	42.333	37
			ZT22	52.6667	29	53	50.6667	48.333	42	44	41.333	36.333
			ZT23	54.6667	49.333	54	45	50.667	57	50	57.333	39.333
	before ICV	right	ZT0	18.6667	11.333	32.333	16.667	25.667	20.333	14.667	36.333	8.667
			ZT1		24.667	17.667		19.667	22.667	18.667	17.333	11.667
			ZT2	13.333	11.333	19		42.333	19.333	21	35.333	14.333
			ZT3	16.667	16.667	23	13.667	17	16.333	14.667	34.333	41
			ZT4	16	22	25.667	29.333	27.667	27.667	13.333	32	12
			ZT5	18.667	10.667	11	28	36.667	12.667	17.333	26.667	22
			ZT6	12.333	35.333	26.333	16.667	26	23.667	12.667	17.667	14.667
			ZT7	9.333	9	22	14.667	37	9	7.667	23	9
			ZT8	32.667	21.333	16.333	19.667		20	22.333	41.667	16
			ZT9	11.667	11.667	19.667	19.333		22	4.667	13.333	17.667
			ZT10		24
			ZT11		35		37.333	57.333			49.667
	ICV	dark	ZT12	36.667	38	53.667	60	60	41.333	53.333	36.333	60
			ZT13	41	41	22.667	60	60	23.333	60	35	50
			ZT14	46.333	24.333	9.667	60	60	52.333	55.333	50	60
			ZT15	36	29.333	6.667	60	60	60	42.333	60	55
			ZT16	58.667	21.333	20.333	60	51.333	60	51.333	60	57.333
			ZT17	49.333	24.667	22	56	14.333	60	58.333	60	53
			ZT18	41.667	14.667	25.667	54	28	60	40.333	60	60
			ZT19	47.667	25	21	30	33.333	60	60	37	60
			ZT20	41	8.333	20	24.667	60	59.667	60	44.667	56.333
			ZT21	26	30.667	23	27.667	60	59.333	59.333	59.667	55
			ZT22	40.333	30.333	28	38.667	60	60	60	60	53.667
			ZT23	56	51.333	31.333	55	60	24.667	59.667	60	55.667
	after ICV	right	ZT0	20.667	26.667	20.667				21		52.667
			ZT1						37.667		35.333
			ZT2	21.333	18	21.333	9.333	31.667	44	19	26.667
			ZT3	14.333	25.333	20	22	7.667	12.333	12	5.667	26.333
			ZT4	16.333	16.333	20.667	15.333	11	14.333	26	16.667	2.667
			ZT5	37.333	13.333	9.333	19.667	4.333	23	5.667	19.667	1
			ZT6	33	38	22.333	10.333	16	2.333	12.333	12.667	0
			ZT7	37.667	8.333	36.333	14.667	3.667	10.333	8	4.667	5
			ZT8	9.333	22.667	12.667	23	7.333	18	12	16.667	5
			ZT9	29.333	18	25	17.333	12	3	3.333	11.333	12.333
			ZT10	10	16.333	19	20	9.667	11	23.667	17.333	12.667
			ZT11	35.333	21.333	35.333	31.333	13.667	10.333	24.333	21.667	22.333
	after ICV	dark	ZT12	56	52.667	44	50.333	27.667	25.333	44	45.333	44
			ZT13	57	38.333	51.667	49	19.333	58.333	42	33	36.667
			ZT14	57.667	40.333	40.667	51.667	45.667	28.667	45.333	27	36.667
			ZT15	55.333	44	43.333	55	23	19	33.667	36.333	31.333
			ZT16	55.667	38.667	41	52.667	30.667	36.667	31.667	21.667	35
			ZT17	55.333	30.667	44.333	50.667	22.333	36	38	12.667	24
			ZT18	57.667	34.333	45.667	49.333	27.667	19.667	29.333	40	41
			ZT19	56.333	25	51.333	36.333	33.333	29.333	27.333	8	34.667
			ZT20	54.333	19.333	47	28	36.333	28	23.667	30.667	26
			ZT21	42	28	41	39.667	16.333	15.667	30	47.333	38.333
			ZT22	54	36	55.667	51.667	19	35.667	40.333	53.667	38
			ZT23	55.667	32.333	52.333	49.333	15	29	38	44.667	37

## Sheet: Fig4D
Fig4D
WAKE episode duration(min)
				Vehicle			OXA			AL=OXB
				OXKO1	OXKO2	OXKO3	OXKO4	OXKO5	OXKO6	OXKO7	OXKO8	OXKO9
	before ICV	dark	ZT12	11.067	6.417	6.037	5.704	4.9	9.867	7.762	3.359	9
			ZT13	9.056	3.119	6.333	4.6	4.25	7.238	3.583	4.606	2.583
			ZT14	11	4.533	5.889	3.462	3.044	4.028	7.619	5.074	3.333
			ZT15	5.444	4.519	5.963	7.095	3.156	5.708	2.451	3.278	3.178
			ZT16	7.619	3.333	5.926	4.545	3.917	2.4	4.061	4.167	1.804
			ZT17	6.583	3.083	5.852	4.867	7.81	3.111	3.048	3.879	2.037
			ZT18	6.458	2.489	7.571	2.905	6.75	3.133	5.667	5.704	2.646
			ZT19	7.81	1.778	6.625	3.939	5.407	1.595	2.167	2.846	2.13
			ZT20	5.704	2.389	3.821	4.091	3.692	1.5	1.179	2.81	2.972
			ZT21	7.762	3.303	4.367	3.606	4.424	2.75	2.714	3.024	2.643
			ZT22	6.583	2.9	6.625	4.606	4.833	4.2	5.5	2.756	2.137
			ZT23	18.222	16.444	6	4.091	5.067	11.4	7.143	14.333	3.026
	before ICV	right	ZT0	3.111	1.417	3.593	1.389	1.974	1.564	1.63	3.633	1.238
			ZT1		6.167	1.963		1.311	1.511	2.667	1.926	1.944
			ZT2	1.481	0.944	1.727		3.024	1.018	3.5	2.718	2.389
			ZT3	1.667	2.381	2.091	1.367	1.7	1.815	2.095	2.861	20.5
			ZT4	2	3.667	3.208	2.933	3.074	1.844	2.222	3.556	2.4
			ZT5	2.333	2.133	1	2.333	5.238	1.407	2.167	2.424	2.75
			ZT6	2.056	5.889	4.389	2.778	2.6	2.958	1.583	1.472	2.933
			ZT7	1.333	2.25	1.571	1.333	3.7	0.692	1.278	1.353	2.25
			ZT8	8.167	2.37	1.167	2.185		1.333	4.467	4.167	2.667
			ZT9	1.667	2.917	1.967	1.933		2.444	2.333	1.026	2.944
			ZT10		6
			ZT11		7		37	19.111			24.833
	ICV	dark	ZT12	4.074	3.167	6.708	60	60	2.756	13.333	2.019	60
			ZT13	8.2	8.2	1.03	60	60	1.458	60	1.667	3.846
			ZT14	9.267	2.433	0.744	60	60	10.467	11.067	5.556	60
			ZT15	4	4.19	0.741	60	60	60	2.646	60	6.111
			ZT16	29.333	2.37	0.813	60	25.667	60	4.667	60	14.333
			ZT17	6.167	4.933	1.571	9.333	4.778	60	29.167	60	8.833
			ZT18	4.63	1.333	1.51	9	28	60	3.361	60	60
			ZT19	5.296	1.563	1.615	1.667	16.667	60	60	1.947	60
			ZT20	4.1	0.833	1.333	1.762	60	29.833	60	4.061	8.048
			ZT21	2.889	2.19	1.533	5.533	60	19.778	29.667	29.833	6.875
			ZT22	4.481	1.784	0.966	3.867	60	60	60	60	5.367
			ZT23	14	6.417	2.238	27.5	60	1.451	59.667	60	11.133
	after ICV	right	ZT0	3.444	2.667	0.861				1.615		8.778
			ZT1						3.424		2.718
			ZT2	2.667	2.25	1.422	1.867	3.167	2.75	2.111	1.667
			ZT3	1.792	5.067	0.8	2.444	0.767	0.949	2.4	0.81	2.926
			ZT4	2.333	3.267	1.216	3.067	1.375	1.433	3.25	1.852	0.889
			ZT5	4.667	2.222	0.667	3.278	1.083	2.556	1.133	1.311	1
			ZT6	2.75	7.6	1.861	1.033	2	0.583	3.083	2.111	0
			ZT7	5.381	2.083	3.028	1.833	0.733	1.722	2.667	0.667	2.5
			ZT8	1.167	3.778	0.905	2.556	1.833	1.8	2	2.381	0.833
			ZT9	4.889	1.8	2.273	1.926	2.4	1	0.833	1.03	3.083
			ZT10	1.25	2.042	1.056	3.333	0.967	2.75	4.733	3.467	6.333
			ZT11	5.889	5.333	2.524	6.267	1.519	1.476	3.042	1.97	3.19
	after ICV	dark	ZT12	18.667	8.778	4.889	7.19	1.844	3.167	6.286	7.556	4.4
			ZT13	19	2.738	7.381	5.444	1.611	19.444	3.818	3.667	2.444
			ZT14	28.833	3.361	5.083	6.458	4.567	2.867	4.533	2.077	2.619
			ZT15	7.905	3.385	4.333	18.333	2.3	1.357	3.061	3.028	2.41
			ZT16	11.133	5.524	3.154	6.583	2.19	4.583	3.167	1.97	2.059
			ZT17	13.833	3.833	6.333	6.333	1.861	3.6	3.8	1.056	1.714
			ZT18	28.833	3.433	3.806	6.167	1.976	2.185	2.256	3.636	2.563
			ZT19	18.778	2.273	5.704	2.422	1.961	3.259	2.733	1	2.667
			ZT20	9.056	1.487	3.615	2.154	4.037	4	2.367	2.044	2.167
			ZT21	6	4	3.154	4.407	2.333	1.741	3.333	5.917	2.556
			ZT22	9	4.5	9.278	6.458	2.111	3.567	4.033	5.963	3.8
			ZT23	13.917	4.042	6.542	6.167	2.143	4.143	3.167	5.583	3.083

## Sheet: S2B Fig
S2B Fig
Total NREM sleep time(min)
				Vehicle			OXA			AL=OXB
				OXKO1	OXKO2	OXKO3	OXKO4	OXKO5	OXKO6	OXKO7	OXKO8	OXKO9
	before ICV	dark	ZT12	0.333	4.667	2.333	6	4.333	7.667	5.333	5	3.333
			ZT13	0	10	2	9	3.667	6	8.667	5.667	13
			ZT14	2.333	6.667	2.667	11.333	9	7.333	3.333	17.667	10.333
			ZT15	3.667	14.333	2.333	3	5.667	8.667	10.667	14.667	7.333
			ZT16	1.667	15.667	2	6	5	15.667	9.667	30.667	21.667
			ZT17	1	16	0	5.333	1.333	14.333	12	14	15.667
			ZT18	0	15	2	12.333	2.667	23	6.333	38.333	11
			ZT19	2.333	26	2	13.667	5.333	32	23.667	32	14.667
			ZT20	1.667	24	4	9.667	4.667	37.667	35.667	43.333	16.333
			ZT21	1	18.667	9.333	12	5.667	22	32.667	17.333	12.667
			ZT22	0.667	25.333	2	5.333	4.333	13	12.333	9	16
			ZT23	0.333	8.333	3	13.333	2.333	1.333	5.667	19	14.333
	before ICV	right	ZT0	37.667	46	27.333	36.667	32	35.667	42.333	41	48.333
			ZT1		31.667	40		32.667	31	34.667	46	45.333
			ZT2	40.333	43	36.667	33	15	36	35	32.333	42
			ZT3	36	38.333	36	43.333	40.667	40	39.333	52.333	17.667
			ZT4	37.667	35	32	24	29	30.333	42.333	32.333	42.667
			ZT5	38	44.333	42.333	28	20.333	39.333	37	39.333	35.333
			ZT6	43.667	21.333	32.333	39.667	32.667	30	41.333	48.667	38.333
			ZT7	45.333	46.333	37	40	20.667	47	48	26.333	44
			ZT8	25.333	35	39.667	34		33.333	31.667	42.667	38
			ZT9	42	43.333	36.667	39.333		31.333	52.667	35	37.333
			ZT10						20		25.667	45.667
			ZT11					2.667
	ICV	dark	ZT12	22	22	6.333	0	0	18.667	6.333	19.667	0
			ZT13	14.333	18.333	37.333	0	0	31.333	0	0	10
			ZT14	10	32	50.333	0	0	7	4.667	2.333	0
			ZT15	17.667	27.667	53.333	0	0	0	17.667	0	5
			ZT16	1.333	35	39.667	0	8.667	0	8.667	2.333	2.667
			ZT17	7.333	30	38	4	45.667	0	1.667	0	7
			ZT18	12	36.667	34.333	6	32	0	19.667	0	0
			ZT19	6.667	30	39	30	26.667	0	0	1.333	0
			ZT20	15.667	45	40	32	0	0.333	0	1.667	3.667
			ZT21	24.667	26.667	35	30	0	0.667	0.667	0.333	5
			ZT22	13.333	25	28.333	14	0	0	0	0.333	6.333
			ZT23	0.667	8.333	27.667	5	0	35.333	0.333	1	4.333
	after ICV	right	ZT0	28	30	36				37	23.667	7.333
			ZT1				26		22.333		35	60
			ZT2	34	40	38.667	43.333	28.333	16	34.667
			ZT3	38.667	29	37.667	32.333	52.333	47.667	41	25.333	33.667
			ZT4	39.333	41.333	39	37	48	43.667	28.333	31	57
			ZT5	21	41.667	47.333	33.667	51	34	46.667	23	55.333
			ZT6	20.667	20	37.333	43.333	42.667	51	40	35.667	57
			ZT7	20.667	44.667	22	41.667	53.333	45	46.667	31.333	50.333
			ZT8	47.667	33.667	43	31	51.333	38.333	44	32.333	50.333
			ZT9	26.333	36.333	30.333	38	42	48.333	51	31	42.333
			ZT10	43.667	39	36.333	37.333	46.667	45	32	23.667	45
			ZT11	22	34.333	23.667	26	41.333	40	31	25	30.333
	after ICV	dark	ZT12	0	6.667	14.333	9	28	31.333	13.667	9.667	13
			ZT13	0.333	17.667	5.333	7	35.333	1.667	13	17.667	17
			ZT14	0	15	17.333	2.667	12	27.667	10.333	19.667	18.333
			ZT15	1	13.667	13	0	33.667	36	15.667	18.333	21.333
			ZT16	0	15.667	13.667	1.667	23	18	20	22	18.333
			ZT17	0	22.333	10	5.667	33.667	22.667	14.333	37.333	26.667
			ZT18	0	20	12	4.667	28.667	38	21.333	24.333	12
			ZT19	0.333	29.333	7	19.333	24.667	27	24	33.333	18.333
			ZT20	2.667	33	6.667	28.333	23.333	27.667	30.333	33.667	27
			ZT21	13.333	25.333	15.333	18	41.333	39.333	22.333	34.667	13
			ZT22	1	20	0	4.667	39	22.667	15.333	40.333	14.667
			ZT23	1.333	23.333	4	6	42.667	29.333	21.333	27	17

## Sheet: S2C Fig
S2C Fig
Total REM sleep time(min)
				Vehicle			OXA			AL=OXB
				OXKO1	OXKO2	OXKO3	OXKO4	OXKO5	OXKO6	OXKO7	OXKO8	OXKO9
	before ICV	dark	ZT12	4.333	4	3.333	2.667	6.667	3	0.333	4.667	2.667
			ZT13	5.667	6.333	7.333	5	5.333	3.333	8.333	4.333	5.667
			ZT14	2.667	8	4.333	3.667	5.333	4.333	3.333	4	6.333
			ZT15	7.333	5	4	7.333	7	5.667	7.667	4.333	5
			ZT16	5	7.667	4.667	4	8	8.333	5.667	6	7.667
			ZT17	6.333	7	7.333	6	4	8.333	5.333	7.333	7.667
			ZT18	8.333	7.667	5	7	3.333	5.667	2.667	6	6.667
			ZT19	3	7.333	5	3	6	5.667	6	6.667	7
			ZT20	7	7.333	6.333	5.333	7.333	7.333	9	3.667	8
			ZT21	4.667	5	7	8.333	5.667	5	8.333	4.667	10.333
			ZT22	6.667	5.667	5	4	7.333	5	3.667	5	7.667
			ZT23	5	2.333	3	1.667	7	1.667	4.333	2	6.333
	before ICV	right	ZT0	3.667	2.667	0.333	6.667	2.333	4	3	3.333	3
			ZT1	0	3.667	2.333	0	7.667	6.333	6.667	3	3
			ZT2	6.333	5.667	4.333	5	2.667	4.667	4	4	3.667
			ZT3	7.333	5	1	3	2.333	3.667	6	4	1.333
			ZT4	6.333	3	2.333	6.667	3.333	2	4.333	3	5.333
			ZT5	3.333	5	6.667	4	3	8	5.667	4.667	2.667
			ZT6	4	3.333	1.333	3.667	1.333	6.333	6	5.333	7
			ZT7	5.333	4.667	1	5.333	2.333	4	4.333	3.333	7
			ZT8	2	3.667	4	6.333		6.667	6	0.667	6
			ZT9	6.333	5	3.667	1.333		6.667	2.667	3.333	5
			ZT10								11.667	3.333
			ZT11	7.333		12	7.667	0			3.667
	ICV	dark	ZT12	1.333	0	0	0	0	0	0.333	0	0
			ZT13	4.667	0.667	0	0	0	5.333	0	0	0
			ZT14	3.667	3.667	0	0	0	0	0	0	0
			ZT15	6.333	3	0	0	0	0	0	0	0
			ZT16	0	3.667	0	0	0	0	0	0	0
			ZT17	3.333	5.333	0	0	0	0	0	0	0
			ZT18	6.333	8.667	0	0	0	0	0	0	0
			ZT19	5.667	5	0	0	0	0	0	0	0
			ZT20	3.333	6.667	0	3.333	0	0	0	0	0
			ZT21	9.333	2.667	2	2.333	0	0	0	0	0
			ZT22	6.333	4.667	3.667	7.333	0	0	0	0	0
			ZT23	3.333	0.333	1	0	0	0	0	0	0
	after ICV	right	ZT0	11.333	3.333	3.333				2	6.667	0
			ZT1	4.667	0		1.667	0	0		0.333
			ZT2	4.667	2	0	7.333	0	0	6.333	3
			ZT3	7	5.667	2.333	5.667	0	0	7	7.667	0
			ZT4	4.333	2.333	0.333	7.667	1	2	5.667	3	0.333
			ZT5	1.667	5	3.333	6.667	4.667	3	7.667	4.667	3.667
			ZT6	6.333	2	0.333	6.333	1.333	6.667	7.667	7	3
			ZT7	1.667	7	1.667	3.667	3	4.667	5.333	4.333	4.667
			ZT8	3	3.667	4.333	6	1.333	3.667	4	7	4.667
			ZT9	4.333	5.667	4.667	4.667	6	8.667	5.667	5.667	5.333
			ZT10	6.333	4.667	4.667	2.667	3.667	4	4.333	4.667	2.333
			ZT11	2.667	4.333	1	2.667	5	9.667	4.667	5.667	7.333
	after ICV	dark	ZT12	4	0.667	1.667	0.667	4.333	3.333	2.333	2.333	3
			ZT13	2.667	4	3	4	5.333	0	5	5	6.333
			ZT14	2.333	4.667	2	5.667	2.333	3.667	4.333	7.667	5
			ZT15	3.667	2.333	3.667	5	3.333	5	10.667	5	7.333
			ZT16	4.333	5.667	5.333	5.667	6.333	5.333	8.333	5.333	6.667
			ZT17	4.667	7	5.667	3.667	4	1.333	7.667	8.667	9.333
			ZT18	2.333	5.667	2.333	6	3.667	2.333	9.333	4.333	7
			ZT19	3.333	5.667	1.667	4.333	2	3.667	8.667	8.667	7
			ZT20	3	7.667	6.333	3.667	0.333	4.333	6	5.667	7
			ZT21	4.667	6.667	3.667	2.333	2.333	5	7.667	3	8.667
			ZT22	5	4	4.333	3.667	2	1.667	4.333	1.333	7.333
			ZT23	3	4.333	3.667	4.667	2.333	1.667	0.667	0	6

## Sheet: Fig5
Fig5B, C
Conditioned place preference test (ICV, 4 µl/body)
	Time(sec)		pre test		post test		CPP score		drug-conditioning side
			black	wthite	black	wthite	(post-pre)
	Vehicle	WT1	391.4	508.6	452.5	447.5	61.1
		WT2	397.9	502.1	433.9	406.1	36
		WT3	371.2	528.8	319.8	580.2	-51.4
		WT4	505	395	493.1	406.9	11.9
		WT5	374.4	525.6	386.3	513.7	11.9
		WT6	424.4	475.6	498	402	73.6
		WT7	382.7	517.3	354.7	545.3	-28
		WT8	364.3	535.7	360.7	539.3	-3.6
	AL-OXB 1 nmol	WT9	450.2	449.8	351.2	548.8	99
		WT10	431.3	468.7	380.4	519.6	-50.9
		WT11	405.8	494.2	396.8	503.2	-9
		WT12	496.3	403.7	444.8	455.2	51.5
		WT13	516.8	383.2	444.7	455.3	72.1
		WT14	584.5	315.5	540.2	359.8	44.3
	OXA 1 nmol	WT15	378.1	521.9	336.2	563.8	-41.9
		WT16	355.5	344.5	334.6	565.4	220.9	We administered on the wrong side.
		WT17	351.6	548.4	372.2	527.8	20.6
		WT18	417.6	482.4	403.7	496.3	-13.9
		WT19	409.9	490.1	506.9	393.1	97
		WT20	454.2	445.8	414.7	485.3	39.5
	AL-OXB 3 nmol	WT21	450.1	449.9	369.3	530.7	80.8
		WT22	357.8	542.2	577.9	322.1	220.1
		WT23	394.6	505.4	328.3	571.7	-66.3
		WT24	408.7	491.3	468.3	431.7	59.6
		WT25	510	390	488.2	411.8	21.8
		WT26	510.4	389.6	510	390	0.4
		WT27	384.9	515.1	479.1	420.9	94.2
		WT28	453.9	446.1	444.5	455.5	9.4
		WT29	380.7	519.3	344.6	555.6	-36.1
	OXA 3 nmol	WT30	327.9	572.1	320.5	579.5	-7.4
		WT31	447.4	452.6	557.3	342.7	109.9
		WT32	505	395	437.3	462.7	67.7
		WT33	456.3	443.7	412.9	487.1	43.4
		WT34	291.4	608.6	390.6	509.4	99.2
		WT35	423.7	476.3	621.3	278.7	197.6
		WT36	434.8	465.2	478.2	420.4	43.4
		WT37	441.2	458.8	568.3	331.7	127.1
		WT38	507.2	392.8	444.3	455.7	62.9
	AL-OXB 10 nmol	WT39	450.4	449.6	426.4	473.6	24
		WT40	486.3	413.7	353.6	546.4	132.7
		WT41	444.8	455.2	479.6	420.4	34.8
		WT42	563.6	336.4	527.8	372.2	35.8
		WT43	498.9	401.1	446.4	453.6	52.5
		WT44	412.6	487.4	400.7	499.3	-11.9
	OXA 10 nmol	WT45	373.1	526.9	584.3	315.7	211.2
		WT46	489.3	410.7	425.9	474.1	63.4
		WT47	511.3	388.7	400.5	499.5	110.8
		WT48	436	464	491	409	55
		WT49	431.7	468.3	518.4	381.6	86.7
